# Supplementary material for: Conducting Polymer-Infused Electrospun Fibre Mat Modified by POEGMA Brushes as Antifouling Biointerface
Source: Biosensors (Basel). 2022 Dec 7;12(12):1143. doi: 10.3390/bios12121143 (PMC9775683; doi:10.3390/bios12121143)
Supplement: Supplementary file 1 [file biosensors-12-01143-s001.zip]

Archive with 1 entries (1 files):
- biosensors-2008733-supplementary.pdf
